# Supplementary material for: miR‐375‐3p/STX6 Exacerbates Atherosclerosis by Promoting Endothelial Cell Senescence via Activation of TGF‐Beta Signals
Source: Aging Cell. 2025 Dec 10;25(1):e70326. doi: 10.1111/acel.70326 (PMC12741199; doi:10.1111/acel.70326)
Supplement: Supplementary file 7 — Data S1: acel70326‐sup‐0007‐Tables.xlsx. [file ACEL-25-e70326-s007.xlsx]

## Sheet: Table 1
Supplementary Table 1. 210 candidate microRNAs
let-7a
let-7c
let-7d
let-7e
let-7g
let-7i
mir-1
mir-100*
mir-101
mir-101*
mir-106a
mir-106a*
mir-107
mir-10a
mir-10b*
mir-124*
mir-1249
mir-125b
mir-126
mir-128
mir-1297
mir-130a
mir-130b
mir-132
mir-132*
mir-134
mir-135a*
mir-135b
mir-137
mir-138
mir-141
mir-143
mir-143*
mir-144
mir-144*
mir-145
mir-146a*
mir-148a
mir-148a*
mir-148b
mir-150
mir-152
mir-153
mir-154*
mir-15a
mir-15a*
mir-15b
mir-16
mir-17
mir-17*
mir-181a*
mir-181b
mir-181c
mir-181d
mir-182
mir-184
mir-185
mir-186
mir-187
mir-187*
mir-18a
mir-18b
mir-190b
mir-191
mir-191*
mir-192
mir-193b
mir-194
mir-195
mir-195*
mir-196a
mir-196a*
mir-19a
mir-200b*
mir-202
mir-203
mir-206
mir-208a
mir-208b
mir-20a
mir-20b
mir-20b*
mir-210
mir-212
mir-214
mir-215
mir-216a
mir-217
mir-218
mir-22
mir-221*
mir-222
mir-222*
mir-223
mir-223*
mir-224
mir-224*
mir-23a
mir-23b
mir-23b*
mir-24
mir-25
mir-25*
mir-26b
mir-27a
mir-27a*
mir-27b
mir-27b*
mir-297
mir-29b
mir-300
mir-301a
mir-30b
mir-30b*
mir-30e
mir-31
mir-31*
mir-3184
mir-3188
mir-32
mir-320a
mir-320b
mir-320c
mir-325
mir-329
mir-335
mir-335*
mir-33a
mir-33b
mir-340
mir-340*
mir-346
mir-34a
mir-34a*
mir-363
mir-363*
mir-367
mir-367*
mir-372
mir-374b*
mir-375
mir-376a
mir-376b
mir-376c
mir-377
mir-379
mir-379*
mir-380
mir-380*
mir-381
mir-382
mir-384
mir-410
mir-424*
mir-425
mir-425*
mir-431
mir-431*
mir-433
mir-448
mir-449b
mir-449b*
mir-450a
mir-484
mir-487a
mir-487b
mir-488
mir-488*
mir-493
mir-493*
mir-494
mir-495
mir-497
mir-497*
mir-503
mir-504
mir-505
mir-505*
mir-506
mir-513b
mir-519a
mir-519a*
mir-519d
mir-520b
mir-520e
mir-539
mir-543
mir-551b
mir-551b*
mir-568
mir-598
mir-664
mir-664*
mir-665
mir-668
mir-675
mir-675*
mir-7
mir-758
mir-759
mir-761
mir-873
mir-874
mir-9
mir-9*
mir-92b*
mir-935
mir-96
mir-98
mir-99b

## Sheet: Table 2
Supplementary Table 2. 26 pro-senescent microRNAs
microRNA	β-gal stain score
N.C.	27.27
hsa-mir-107	42.75
hsa-mir-124*	48.93
hsa-mir-132	46.68
hsa-mir-135a*	57.08
hsa-mir-143	74.78
hsa-mir-148a	66.83
hsa-mir-148b	57.5
hsa-mir-186	54.08
hsa-mir-18a	72.15
hsa-mir-196a	53.68
hsa-mir-19a	54.63
hsa-mir-20a	54.25
hsa-mir-210	61.6
hsa-mir-214	59.76
hsa-mir-222*	60.45
hsa-mir-23b	58.85
hsa-mir-320a	59.63
hsa-mir-328	54.7
hsa-mir-335	45.61
hsa-mir-33a	72.55
hsa-mir-34a	59.3
hsa-mir-375	58.98
hsa-mir-376c	50.53
hsa-mir-384	40
hsa-mir-494	48
hsa-mir-92b*	46.98

## Sheet: Table 3
Supplementary Table 3. qRT-PCR primer sequence used in this study
Gene	Sense（5'to3'）	Antisence（5'to3'）	Application
miR-375-3p-RT	GTCGTATCCAGTGCAGGGTCCGAGGTATTCGCACTGGATACGACTCACGC		Reverse transcription
cel-miR-39-RT	RiboBio		Reverse transcription
miR-375-3p	CGCTTTGTTCGTTCGGCTC	GTGCAGGGTCCGAGGT	qRT-PCR
cel-miR-39	RiboBio		qRT-PCR
hU6	CTCGCTTCGGCAGCACA	AACGCTTCACGAATTTGCGT	qRT-PCR
STX6	CACGAATTGGAGAGCACTCAGTC	GAGGATGAGCACAACCAACAGG	qRT-PCR
RIDA	GGGCCATTGGACCCTACAG	CGTTAGTGAAGTCACAGCCTG	qRT-PCR
PAFAH1B1	TCTTGGTCAGAAACGAGACCC	GTGGTCGAATGAAATGTCCTGTA	qRT-PCR
IL6	ACTCACCTCTTCAGAACGAATTG	CCATCTTTGGAAGGTTCAGGTTG	qRT-PCR
IL8	CACTGTGTGTAAACATGACTTC	ATGCACTGACATCTAAGTTCTT	qRT-PCR
p15	GGCAGTCGATGCGTTCACT	AGGGCCTAAGTTGTGGGTTCA	qRT-PCR
p21	CTTCGACTTTGTCACCGAGA	GGTCCACATGGTCTTCCTCT	qRT-PCR
GAPDH	GAGTCAACGGATTTGGTCGT	GACAAGCTTCCCGTTCTCAG	qRT-PCR
mU6	CTCGCTTCGGCAGCACA	AACGCTTCACGAATTTGCG	qRT-PCR
Stx6	GAAAGCAGTCAACACTGCCC	AGGTCCTCCAGATCCCACTC	qRT-PCR
Gapdh	AGGTCGGTGTGAACGGATTTG	TGTAGACCATGTAGTTGAGGTCA	qRT-PCR

## Sheet: Table 4
Supplementary Table 4. miRNA mimic and siRNAs used in this study
gene	Sense（5'to3'）	Antisence（5'to3'）
miR-375 mimic	UUUGUUCGUUCGGCUCGCGUGA	ACGCGAGCCGAACGAACAAAUU
cel-miR-39 mimic	RiboBio
siSTX6-1	GCACUGGAACAACAGAUAATT	UUAUCUGUUGUUCCAGUGCTT
siSTX6-2	GGAAGAUUUCUCUCACGAATT	UUCGUGAGAGAAAUCUUCCTT
siSMAD2	CCCUGCAACAGUGUGUAAATT	UUUACACACUGUUGCAGGGTT
siPAFAH1B1-1	GCUACUGUGUGAAGACAUUTT	AAUGUCUUCACACAGUAGCTT
siPAFAH1B1-2	GCAACAGGAUCUGAGACUATT	UAGUCUCAGAUCCUGUUGCTT
siRIDA-1	GCUUACCAAGUUGCUGCUUTT	AAGCAGCAACUUGGUAAGCTT
siRIDA-1	UCUUCUGGCUGACAUAAAUTT	AUUUAUGUCAGCCAGAAGATT
Scramble	UUCUCCGAACGUGUCACGUTT	ACGUGACACGUUCGGAGAATT
